# Supplementary material for: Connectedness among Urban Parks from the Users’ Perspective: A Systematic Literature Review
Source: Int J Environ Res Public Health. 2023 Feb 18;20(4):3652. doi: 10.3390/ijerph20043652 (PMC9965803; doi:10.3390/ijerph20043652)
Supplement: Supplementary file 1 [file ijerph-20-03652-s001.zip]

Archive with 2 entries (2 files):
- Supplementary File S1-  Key information statistics for 54 selected articles of the systematic literature review.xlsx
- Supplementary File S2- Raw indicator details for 54 articles.xlsx
