# Supplementary material for: Connectedness among Urban Parks from the Users’ Perspective: A Systematic Literature Review
Source: Int J Environ Res Public Health. 2023 Feb 18;20(4):3652. doi: 10.3390/ijerph20043652 (PMC9965803; doi:10.3390/ijerph20043652)
Supplement: Supplementary file 1 [file ijerph-20-03652-s001.zip › Supplementary File S1- Key information statistics for 54 selected articles of the systematic literature review.xlsx]

## Sheet: File Sheet1  key information
Supplementary File S1: Key information statistics for 54 selected articles of the systematic literature review
NO.	Title	Author	Country	Study area	Age group	Socio-demographic related	Space type (A park B green way C others )	Metod	Objective or Percievd	Journal	Connectedness path
1	A Preliminary Study on Connectivity and Perceived Values of Community Green Spaces	Park, S. (2017).	USA	Arizona metropolitan area	NO	YES( age, gender, race, education, and income levels)	C	QUAN+QUAL	O,P	SUSTAINABILITY	PA-PA，PA-PE-PA
2	Accessibility of public urban green space in an urban periphery: The case of Shanghai	Fan, P., Xu, L., Yue, W., & Chen, J. (2017).	China	Shanghai	NO	NO	AC	QUAN	O	LANDSCAPE AND URBAN PLANNING	PA-PE-PA
3	An analysis of residents’ satisfaction with attributes of urban parks in Dammam city, Saudi Arabia	Maniruzzaman, K. M., Alqahtany, A., Abou-Korin, A., & Al-Shihri, F. S. (2021).	Saudi Arabia	Dammam	NO	YES(gender,age-group,nationality )	A	QUAN	P	Ain Shams Engineering Journal	PA-PE-PA
4	An assessment of urban parks distribution from multiple dimensions at the community level: A case study of Beijing	Yuzhen, Z., Jie, W., Yang, C., & Jianping, Y. (2021).	China	Beijing	NO	YES(income)	A	QUAN	O	ENVIRONMENTAL IMPACT ASSESSMENT REVIEW	PA-PA，PA-PE-PA
5	Assessing the social equity of urban parks: An improved index integrating multiple quality dimensions and service accessibility	Zhang, R., Peng, S., Sun, F., Deng, L., & Che, Y. (2022).	China	Shanghai	NO	YES(age,income,education,Employment status,ethnic minorities )	A	QUAN	O	CITIES	PA-PE-PA
6	Assessment of Aesthetic Preferences in Relation to Vegetation-Created Enclosure in Chinese Urban Parks: A Case Study of Shenzhen Litchi Park	Liu, M., & Schroth, O. (2019).	China	Shenzhen	NO	YES(gender, age, occupation, professional design education,)	A	QUAN	P	SUSTAINABILITY	PA-PA，PA-PE-PA
7	Assessment of landscape quality based on the perception of people: Study of two parks in newcastle upon tyne	Shahamati, S. (2020).	UK	Newcastle upon Tyne	NO	NO	A	QUAL	P	European Journal of Environmental Sciences	PA-PE-PA
8	Association of street greenery and physical activity in older adults: A novel study using pedestrian-centered photographs	He, H., Lin, X., Yang, Y., & Lu, Y. (2020).	China	WUHAN	YES( the elder )	YES(gender, age, educaion)	A	QUAN+QUAL	O	URBAN FORESTRY & URBAN GREENING	PA-PA
9	Beyond Accessibility: A Multidimensional Evaluation of Urban Park Equity in Yangzhou, China	Li, Z., Liang, Z., Feng, L., & Fan, Z. (2022).	China	Yangzhou	NO	YES(Properties, income)	A	QUAN+QUAL	O,P	ISPRS INTERNATIONAL JOURNAL OF GEO-INFORMATION	PA-PE-PA
10	Biodiverse urban forests, happy people: Experimental evidence linking perceived biodiversity, restoration, and emotional wellbeing	Nghiem, T. P. L., Wong, K. L., Jeevanandam, L., Chang, C., Tan, L. Y. C., Goh, Y., & Carrasco, L. R. (2021).	Singapore	——	NO	YES(gender, ethnicity)	C	QUAN	O,P	Urban Forestry and Urban Greening	PA-PE-PA
11	City parks for future generation: Millennial references for visiting city parks	Angkasa, 2019	Indonesia	Palembang	YES(17-38year)	YES(age, gender, and city home address)	A	QUAN	P	Journal of Advanced Research in Dynamical and Control Systems	PA-PE-PA
12	Could urban green space management in mehedinţi county be conducted following green infrastructure planning principles?	STOIA et al.2020	Romania	MEHEDINŢI COUNTY	NO	NO	AB	QUAN+QUAL(statistical, empirical, surveys)	O,P	Romanian Journal of Geography	PA-PA，PA-PE-PA
13	Demand for parks and perceived accessibility as key determinants of urban park use behavior	Zhang, J., & Tan, P. Y. (2019).	Singapore:	Choa Chu Kang, Seng Kang, Bukit Batok, and Pasir Ris	NO	NO	A	QUAN	P	URBAN FORESTRY & URBAN GREENING	PA-PE-PA
14	Do neighborhoods affect active park use: A study on urban parks’ characteristics in chiang mai municipality in thailand	Sukwai, J., Mishima, N., & Srinurak, N. (2019).	Thailand	Chiang Mai	NO	NO	A	QUAN	O	Proceedings of the Annual International Conference on Architecture and Civil Engineering	PA-PA，PA-PE-PA
15	Does place attachment act as a mediating variable that affects revisit intention toward a revitalized park?	Nursyamsiah, R. A., & Setiawan, R. P. (2022).	Indonesia	Jakarta	NO	YES(gender, age group, educational attainment, occupation, and income)	A	QUAN	P	Alexandria Engineering Journal	PA-PE-PA
16	Does the Connectivity of Urban Public Green Space Promote Its Use? An Empirical Study of Wuhan	Dong, Y., Liu, H., & Zheng, T. (2020).	China	Wuhan	NO	NO	A	QUAN	O	INTERNATIONAL JOURNAL OF ENVIRONMENTAL RESEARCH AND PUBLIC HEALTH	PA-PA，PA-PE-PA
17	Ecosystem Service Use and the Motivations for Use in Central Parks in Three European Cities	Priess, J., Pinto, L. V., Misiune, I., & Palliwoda, J. (2021).	Portuguese,Germany, Lithuania	Coimbra,Leipzig,Vilnius	NO	YES(age group, cultural setting)	A	QUAN+QUAL	O	LAND	PA-PA
18	Effect of Space Configurational Attributes on Social Interactions in Urban Parks	Sheng, Q., Wan, D., & Yu, B. (2021).	china	Beijing	NO	NO	A	QUAN+QUAL	O	SUSTAINABILITY	PA-PA
19	Effects of physical and psychological factors on users’ attitudes, use patterns, and perceived benefits toward urban parks	Wan, C., Shen, G. Q., & Choi, S. (2020)	china	Hong Kong	NO	YES( gender, age group, education level, marital status, personal monthly income, and the number of children who are fifteen or below )	A	QUAN	P	Urban Forestry and Urban Greening	PA-PE-PA
20	Effects of Urban Park Quality, Environmental Perception, and Leisure Activity on Well-Being among the Older Population	Chu, Y. T., Li, D., & Chang, P. J. (2021).	china	Taipei	YES（Older Population）	NO	A	QUAN	P	INTERNATIONAL JOURNAL OF ENVIRONMENTAL RESEARCH AND PUBLIC HEALTH	PA-PE-PA
21	Evaluating the Aesthetics and Ecology of Urban Green Spaces: A Case Study of Latvia	Veinberga, M., & Zigmunde, D. (2019)	Latvia	——	NO	NO	A	QUAL	P?	IOP Conference Series: Materials Science and Engineering	PA-PE-PA
22	Exploring the Influence of the Visual Attributes of Kaplan's Preference Matrix in the Assessment of Urban Parks: A Discrete Choice Analysis	Shayestefar, M., Pazhouhanfar, M., van Oel, C., & Grahn, P. (2022)	Iran	Gorgan	NO	NO	A	QUAN	O	SUSTAINABILITY	PA-PA，PA-PE-PA
23	How do travel distance and park size influence urban park visits?	Tu, X., Huang, G., Wu, J., & Guo, X. (2020)	China	Beijing	NO	YES(gender,age,marital status,education level,occupation status,income)	A	QUAN	O	URBAN FORESTRY & URBAN GREENING	PA-PA，PA-PE-PA
24	How to accurately identify the underserved areas of peri-urban parks? An integrated accessibility indicator	Zhang, J., Cheng, Y., & Zhao, B. (2021).	China	Nanjing	NO	NO	A	QUAN	O	ECOLOGICAL INDICATORS	PA-PA，PA-PE-PA
25	Impact of the physical environment on user behavioral psychology in urban district park	Do, D. T., Nguyen, V. X., & Nguyen, N. L. G. (2019).	Vietnam	Da Nang	NO	NO	A	QUAN+QUAL	O	Journal of Urban and Environmental Engineering	PA-PE-PA
26	Leisure constraint and mental health: The case of park users in Ningbo, China	Zhou, B., Huang, M., Li, C. L., & Xu, B. (2022).	China	Ningbo	NO	YES(gender,age,Group Composition,Education,Occupation,Marital Status,Number of children,Monthly Income)	A	QUAN	P	JOURNAL OF OUTDOOR RECREATION AND TOURISM-RESEARCH PLANNING AND MANAGEMENT	PA-PE-PA
27	More than nature: Linkages between well-being and greenspace influenced by a combination of elements of nature and non-nature in a New York City urban park	Maurer, M., Zaval, L., Orlove, B., Moraga, V., & Culligan, P. (2021).	USA	Lower Manhattan	NO	NO	A	QUAN+QUAL	P	URBAN FORESTRY & URBAN GREENING	PA-PE-PA
28	Neighborhood effects on health: A multilevel analysis of neighborhood environment, physical activity and public health in suburban Shanghai	Tao, Y., Ma, J., Shen, Y., & Chai, Y. (2022)	China	Shanghai	NO	YES(gender,age,Residential registration status,Educational attainment,Employment status,Household monthly income)	C	QUAN	O,P	CITIES	PA-PA，PA-PE-PA
29	Noncommunicable Diseases, Park Prescriptions, and Urban Green Space Use Patterns in a Global South Context: The Case of Dhaka, Bangladesh	Labib, S. M., Shuvo, F. K., HEM Browning, M., & Rigolon, A. (2020).	Bangladesh	Dhaka	YES(middle-aged )	NO	AC	QUAN	O,P	INTERNATIONAL JOURNAL OF ENVIRONMENTAL RESEARCH AND PUBLIC HEALTH	PA-PE-PA
30	Park and neighbourhood environmental characteristics associated with park-based physical activity among children in a high-density city	Zhang, R., Zhang, C. Q., Lai, P. C., & Kwan, M. P. (2022)	China	Hong Kong	YES(children）	YES(age, gender)	AB	QUAN+QUAL	O	URBAN FORESTRY & URBAN GREENING	PA-PA，PA-PE-PA
31	Parks and young people: An environmental justice study of park proximity, acreage, and quality in Denver, Colorado	Rigolon, A. (2017)	USA	Denver	YES(young people)	YES(income levels,ethnic composition )	A	QUAN	O,P	LANDSCAPE AND URBAN PLANNING	PA-PA，PA-PE-PA
32	Patterns of Urban Park Use and Their Relationship to Factors of Quality: A Case Study of Tehran, Iran	Bahriny, F., & Bell, S. (2020).	Iran	Tehran	NO	YES(age, gender)	A	QUAN+QUAL	P	SUSTAINABILITY	PA-PE-PA
33	Perceived benefits, aesthetic preferences and willingness to pay for visiting urban parks: A case study in Kolkata, India	Dinda, S., & Ghosh, S. (2021)	India	Kolkata	NO	YES(gender, age,educational level,employment status,monthly income )	A	QUAN	O,P	International Journal of Geoheritage and Parks	PA-PE-PA
34	Quantifying emotional differences in urban green spaces extracted from photos on social networking sites: A study of 34 parks in three cities in northern China	Zhu, X., Gao, M., Zhang, R., & Zhang, B. (2021).	China	Harbin, Changchun, and Shenyang	NO	YES(age,gender)	A	QUAN	O	URBAN FORESTRY & URBAN GREENING	PA-PE-PA
35	Recreational Attractiveness of Urban Parks and Implications for Their Management: A Case Study in Changchun, China	Mao, Z., Wang, W., Ren, Z., Zhang, D., & He, X. (2022)	China	Changchun	NO	NO	A	QUAN+QUAL	O	CHINESE GEOGRAPHICAL SCIENCE	PA-PE-PA
36	Recreational visits to urban parks and factors affecting park visits: Evidence from geotagged social media data	Zhang, S., & Zhou, W. (2018).	China	Beijing	NO	NO	A	QUAN	O	LANDSCAPE AND URBAN PLANNING	PA-PA，PA-PE-PA
37	Relationship between multidimensions of the perceived access and usage of urban parks	Pazhouhanfar, M., & Feizi, B.(2020)	Iran	Tehran	NO	NO	A	QUAN	P	Alam Cipta	PA-PE-PA
38	Relationship between quality of urban parks and physical activity: A case study in changkat public park, Batu Gajah, Perak	Rosli, S., Ling, O. H. L., Adzmi, N. A. M., & Marzukhi, M. A. (2020)	Malaysia	BATU GAJAH, PERAK	NO	NO	A	QUAN	P	Planning Malaysia	PA-PE-PA
39	The elderly in green spaces: Exploring requirements and preferences concerning nature-based recreation	Wen, C., Albert, C., & Von Haaren, C. (2018).	——	——	——	——	A	Review	——	SUSTAINABLE CITIES AND SOCIETY	PA-PE-PA
40	The green walk—An analysis for evaluating the accessibility of urban green spaces	Stoia, N. L., Niţă, M. R., Popa, A. M., & Iojă, I. C. (2022).	Romania	Bucharest	NO	NO	B	QUAN	O,P	Urban Forestry and Urban Greening	PA-PA
41	The impact of socio-demographic, environmental, and individual factors on urban park visitation in Beijing, China	Liu, H., Li, F., Xu, L., & Han, B. (2017).	China	Beijing	NO	YES(gener, age,education,Occupation,Income)	A	QUAN	O	JOURNAL OF CLEANER PRODUCTION	PA-PA，PA-PE-PA
42	The role of environmental features of parks in activation of recreational activities in leisure time	Zohrevandian, K., Bastami, A., Naderloo, H., & SafaNia, A. M. (2017).	Iran	Tehran	NO	YES(age,gender, income)	A	QUAN	O,P	Annals of Applied Sport Science	PA-PE-PA
43	THE USER SATISFACTION OF URBAN PARK: CASE OF TRABZON EYOF MEMORIAL PARK	Bayramoglu, E., & Demir, S. (2020).	turkey	Trabzon	NO	NO	A	QUAN	P	FRESENIUS ENVIRONMENTAL BULLETIN	PA-PE-PA
44	Traditional versus Modern? Perceptions and Preferences of Urban Park Users in Iran	Bahriny, F., & Bell, S. (2021)	Iran	Tehran	NO	NO	A	QUAN	P	SUSTAINABILITY	PA-PE-PA
45	Using local knowledge and sustainable transport to promote a greener city: The case of Bucharest, Romania	Niță, M. R., Badiu, D. L., Onose, D. A., Gavrilidis, A. A., Grădinaru, S. R., Năstase, I. I., & Lafortezza, R. (2018).	Romania	Bucharest	NO	NO	B	QUAN	P	Environmental Research	PA-PA
46	Using multi-source big data to understand the factors affecting urban park use in Wuhan	Lyu, F., & Zhang, L. (2019).	china	Wuhan	NO	NO	A	QUAN	O	URBAN FORESTRY & URBAN GREENING	PA-PA，PA-PE-PA
47	Using social media to understand drivers of urban park visitation in the Twin Cities, MN	Donahue, M. L., Keeler, B. L., Wood, S. A., Fisher, D. M., Hamstead, Z. A., & McPhearson, T. (2018)	USA	Twin Cities	NO	NO	A	QUAN	O	LANDSCAPE AND URBAN PLANNING	PA-PA，PA-PE-PA
48	Visitors' Perceptions of Urban Green Spaces: A Study of Lisbon's Alameda and Estrela Parks	Viebrantz, P., & Fernandes-Jesus, M. (2021).	Portugal	Lisbon	NO	NO	A	QUAN	P	Frontiers in Sustainable Cities	PA-PE-PA
49	VISUAL PERCEPTION OF URBAN GREENING IN PUBLIC PARKS: EVIDENCE FROM TRABZON CITY, TURKEY	Guneroglu, N., & Bekar, M. (2022).	TURKEY	TRABZON	NO	NO	A	QUAN	P	JOURNAL OF ENVIRONMENTAL ENGINEERING AND LANDSCAPE MANAGEMENT	PA-PE-PA
50	Who has more walkable routes to parks? An environmental justice study of Safe Routes to Parks in neighborhoods of Los Angeles	Rigolon, A., Toker, Z., & Gasparian, N. (2018)	USA	Los Angeles	NO	YES(Income,ethnic minority people)	B	QUAN	O	JOURNAL OF URBAN AFFAIRS	PA-PA
51	Does a Pedestrian Environment Promote Walkability? Auditing a Pedestrian Environment Using the Pedestrian Environmental Data Scan Instrument	Wimbardana, R., Tarigan, A. K., & Sagala, S. (2018).	USA	New York	NO	NO	B	QUAN	O,P	Regional City Planning	PA-PA
52	Destination and Route Attributes Associated with Adults’ Walking: A Review	Sugiyama, T., Neuhaus, M., Cole, R., Giles-Corti, B., & Owen, N. (2012).	——	——	——	——	AB	Review	——	Medicine and Science in Sports and Exercise	PA-PA，PA-PE-PA
53	The impact of street network connectivity on pedestrian volume	Hajrasouliha, A., & Yin, L. (2015).	USA	New York	NO	NO	B	QUAN	O	Urban Studies	PA-PA
54	Characteristics of urban parks associated with park use and physical activity: A review of qualitative research	McCormack, G. R., Rock, M., Toohey, A. M., & Hignell, D. (2010)	——	——	——	——	A	Review	——	Health & Place	PA-PE-PA
Space type (A park, B green way, C others ); PA-PA park-park; PA-PE-PA, park- person-park; O, objective. P, perceived.
No.1-50 from the key words search results, No.51-54 from the references and citations No 51. citation relationship with article No.40 No 52. citation relationship with article No.5 No 53. citation relationship with article No.8 No 54. citation relationship with article No.3
