# Supplementary material for: Connectedness among Urban Parks from the Users’ Perspective: A Systematic Literature Review
Source: Int J Environ Res Public Health. 2023 Feb 18;20(4):3652. doi: 10.3390/ijerph20043652 (PMC9965803; doi:10.3390/ijerph20043652)
Supplement: Supplementary file 1 [file ijerph-20-03652-s001.zip › Supplementary File S2- Raw indicator details for 54 articles.xlsx]

## Sheet: File Sheet2  Indicator Details 
Supplementary File S2: Raw indicator details for 54 articles
Article NO.	Article Title	Author	Categroy	Indicator	Measure Standard	Description or method
1	A Preliminary Study on Connectivity and Perceived Values of Community Green Spaces	Park, S. (2017).	Structural Connectivity	Structural Connectivity Index	FRAGSTATS calculate the connectivity, such as connectance (CONNECT), contagion (CONTAG), and contiguity (CONTIG) as direct measures.	FRAGSTATS
			ecology connectivty	ecology connectivty Index	based on spatially explicit population or meta- population information and are associated with complex patch delineation processes.	connectivity modeling
			Perceived Accessibility to Urban Nature	easy access,	perceived: extremely easy, relatively easy, somewhat easy, diffcult to access, very diffcult to access	questionnaire
				close to nature	opportunity of wildlife encounter
			Sustainability	Sustainability	perceived: disagree, netral, agree, strongly agree,
			satisfaction	green space amount	extremely satisfiled, very satisfiled, somewhat sarisfiled, unsatusfiled, extremely unsatisfiled,
				greeness
				management
				over quality
			Landscape demand	natural elements	The presence/absence, how many type elements and facility	lakes, mountains, growing trees, wildlife,natural trails, vegerable gardens,shade, grass, water,plants,
				function facility n space		benches for seating, paved paths, bathrooms,outdoor actives,(sketeborad parks ,bike paths, campgrounds,entertaining spaces,
2	Accessibility of public urban green space in an urban periphery: The case of Shanghai	Fan, P., Xu, L., Yue, W., & Chen, J. (2017).	Accessibility	disatance	the shortest disance form green space or public transpotation station	the shortest distance in meters from the pixel to the closest entrance of the ith large/medium/small size green space. distLi' is the shortest distance in meters from the pixel to the closest public transportation stop (bus or subway stations).
			Quality of a park	Spaciousness	space’s size and shape	Shape and spatial arrangement(shape) of green spaces had been used to evaluate spaciousness.
				Quietness	road’s length in the buffer zone, distance to the center of the green space	using the road’s length in the buffer zone (300m, 500m, and 1000 m buffer zone for small, medium, and large green spaces, respectively), divided by its distance to the center of the green space.
				Affordability	the highest entrance fee	The entrance fee is an obstacle to residents attempting to access a green space.
				Size	the size of park	Area size has been considered one of the most important indicators green space quality in an urban landscape that can be defined by the degree of area <20 ha,20–100 ha, area >100 ha
3	An analysis of residents’ satisfaction with attributes of urban parks in Dammam city, Saudi Arabia	Maniruzzaman, K. M., Alqahtany, A., Abou-Korin, A., & Al-Shihri, F. S. (2021).	amenities	walking/jogging track	very satisfiled, satisfiled, netural, dissatisfied, very dissatisfied	15 Likert-scale
				seating arrangement
				shade
				dustbins
				playing area
				WCs
			aesthetics	landscaping
				general view
				cleanliness
			convenience and safety	pollution
				illumination
				fear of crime
				fear of harassment
				accessibility
				route to park
4	An assessment of urban parks distribution from multiple dimensions at the community level: A case study of Beijing	Yuzhen, Z., Jie, W., Yang, C., & Jianping, Y. (2021).		Convenient degree	the closest distance to the park	calculate the nearest distance (CD) between the residential area and the park, which is considered more accurate than Euclidean distance
				Crowded degree	accessible park area per capita	search all spatial units within the maximum service distance from park , and add all the weighted populations based on Gaussian function
				Diversity of choices	amount of accessible park within a service radius	The amount of accessible park is calculated by the number of parks that can be reached within the maximum distance to the spatial unit.
				Service quality	the scenery, interest, and cost performance of the park,	measure service quality, we use volunteered comments data from urban park visitors. The volunteered comments include three aspects, namely, the scenery, interest, and cost performance of the park, all expressed on a scale from 0 to 5.
5	Assessing the social equity of urban parks: An improved index integrating multiple quality dimensions and service accessibility	Zhang, R., Peng, S., Sun, F., Deng, L., & Che, Y. (2022).	Aesthetic features	Vegetation	Scored by NDVI	The average of NDVI scores in 4 seasons
				Animals	They are present in the landscape.	Existence score
				Water features	They exist within the park or are visible as the park is by the river.	Existence score
				Sculptures or landmarks	The presence of Historical, artistic, or educational significance	Existence score
				Attractive sights	The presence of Scenic spots	Existence score
			Facilities for recreation	Sports facilities	how many sports facilities? e.g. basketball courts, tennis courts, swimming pools	Category count
				Leisure facilities	how many leisure facilities?e.g. chess rooms, tea rooms, cafes	Category count
				Fitness facilities	how many fitness facilities? e.g. fitness trails, bike trails, gyms, venues with fitness equipment	Category count
				Cultural and educational facilities	how many Cultural and educational facilities? e.g. memorial halls, exhibition halls, science and technology museums, cultural sites	Category count
				Children’s playgrounds	The presence /absence	Existence score
			Facilities for convenience (FCs)	Squares	The presence /absence	Existence score
				Sidewalks	The presence /absence	Existence score
				Public seats	The presence /absence	Existence score
				Toilets	The presence /absence	Existence score
				Pavilions or galleries	The presence /absence	Existence score
				Shops	The presence /absence, e.g. restaurants, gift shops	Existence score
				Parking lots	The presence /absence	Existence score
			accessibility	accessibility	——	2SFCA
6	Assessment of Aesthetic Preferences in Relation to Vegetation-Created Enclosure in Chinese Urban Parks: A Case Study of Shenzhen Litchi Park	Liu, M., & Schroth, O. (2019).		Coherence	can be measure by permeability of enclosure (eg.Visually open, physically open,or Visually enclosed,physically enclosed, orVisually open, physically enclosed,Visually enclosed,physically open)	a five-point Likert scale from the highest (1) to the lowest (5) rating was used for preference
				Complexity
				Legibility
7	Assessment of landscape quality based on the perception of people: Study of two parks in newcastle upon tyne	Shahamati, S. (2020).	Management	Maintenance	——	People's Perceived Preferences for Landscapes Influence People's Access to Parks. the data were obtained from interviews, and literature review
				Cleanness	——
			Location	Accessibility	——
			Image and identity	Surprise	——
				Variety	——
				Sense of place	——
				Tranquility	——
				Safety	——
				Mystery	——
				Openness	——
				Rarity	——
				Complexity	——
				Legibility	——
				Naturalness	——
			Physical characteristics	Locomotion	——
				Smoothness	——
8	Association of street greenery and physical activity in older adults: A novel study using pedestrian-centered photographs	He, H., Lin, X., Yang, Y., & Lu, Y. (2020).		Street greenery	all vegetation in a photo, such as trees, shrubs, grass, and flowers	The Green View Index calculated by the ratio of pixels representing vegetation to total pixels from four images from a photo sampling point was used to assess the level of street greenery for that point
				Park area	total area of parks	Park area was calculated by the total area of parks within a neighborhood buffer(within 800 m or 10-minute walking distance from the centroid of a participant’s housing estate).
				Street connectivity	the number of intersections within the buffer zone.	the number of intersections within the buffer zone.
				land use mix	the entropy score of different land use types	calculated land use mix by measuring the entropy score of different land use types and considered three land use types: residential, retail, and office
9	Beyond Accessibility: A Multidimensional Evaluation of Urban Park Equity in Yangzhou, China	Li, Z., Liang, Z., Feng, L., & Fan, Z. (2022).		Accessibility	Per capita park area reachable within 30 min walking distance	Calculation based on SD-KD2SFCA
				Diversity	Number of parks accessible within 30 min walking distance	Statistics based on network analysis
				Convenience	Network distance to the nearest park	Calculation based on network analysis
				Satisfaction	Residents’ review	Statistical analysis of 672 questionnaires
10	Biodiverse urban forests, happy people: Experimental evidence linking perceived biodiversity, restoration, and emotional wellbeing	Nghiem, T. P. L., Wong, K. L., Jeevanandam, L., Chang, C., Tan, L. Y. C., Goh, Y., & Carrasco, L. R. (2021).		animal diversity	the number of species	selecting from one of the nine options (0, 1, 2, 3, between 4–6, 7–10, 11–20, 21–30, more than 30) according to the number of seeing during the walk
				animal abundance	the numberof individuals	selecting from one of the nine options (0, 1, 2, 3, between 4–6, 7–10, 11–20, 21–30, more than 30) according to the number of seeing during the walk
				plant diversity	the number of species	selecting from one of the five options (0, 1–10, 11–20, 21–30, more than 30)according to the number of seeing during the walk
				plant abundance	the number of individuals	selecting from one of the five options( fewer than 20, 21–50, 51–100, 101–500, and >500） plant individuals.
				walk duration	the time(mins)	in minutes, recorded by researchers
				crowdedness level	how many people	how many people they saw during the walk from seven options (<3, 3–5, 6–10, 11–25, 26–40, 41–60, >60).
				Nature relatedness (NR)	Residents’ review	NR-6 score is calculated by averaging all 6 items.
11	City parks for future generation: Millennial references for visiting city parks	Angkasa, 2019	natural beauty	Lush trees	Residents’ review	on a Likert scale with a score range of 1-5 where 1 strongly disagrees and 5 strongly agrees
				Clear lake
				Flower plant
				Bird habitat
			Accessibility	Guiding block and special lane
				Public transportation access
			Amenities	Jogging track
				Pedestrian path
				Park bench
				Children's play area
				Large parking area
				Free public toilet
				Janitor
				Easy entry and exit
				Security officer
				Free wifi
				Sports field
				Comfortable meadows
				Wall magazine
				Smoking area
				Mini zoo
				Mosque
				Culinary
				Gazebo
			society	street singers and sprawl.
				street vendors (PKL)
			Culture and tourist attractions	Weekly interesting events
				Local wisdom
			History and legend	Iconic monument
12	Could urban green space management in mehedinţi county be conducted following green infrastructure planning principles?	STOIA et al.2020	Structural connectivity	Proximity Index	metrics were calculated for distances of 50m (immediate proximity areas), 300 m (distance corresponding to a time of approximately 5 walking minutes) and 500 m (distance corresponding to a time of approximately 10 walking minutes) The county-level connectivity analysis took into account a distance of 2 km.	FRAGSTATS
				Euclidean Nearest Neighbour
			Quality of urban green space	equipment	——	interview: is enough or not
				Alleys for pedestrains	——	interview: the quality
				outdoor activies speces	——	interview: the number is enough or not,
				safe	——	interview: feeling safe
				aesthetics	——	interview the resident's review. Because the present of planting and caring for flower beds, tree pruning can creat attractive arrangements for the visitors.
13	Demand for parks and perceived accessibility as key determinants of urban park use behavior	Zhang, J., & Tan, P. Y. (2019).	Attitude	Nature relatedness	using NR-6 to get score ,Strongly disagree; Disagree; Neutral; Agree; Strongly agree	using Likert Scale to mesasure NR-6 question and two additional questions
			Subjective norm	family, relatives or friends’ leisure decision	Strongly disagree; Disagree; Neutral; Agree; Strongly agree	Subjective norm was measured by asking whether respondents’ family, relatives, or friend would like to visit parks and whether respondents are influenced by their behavior.
			Perceived accessibility	Perceived accessibility	Strongly disagree; Disagree; Neutral; Agree; Strongly agree	using Likert Scale
			Park use demand		Strongly disagree; Disagree; Neutral; Agree; Strongly agree	measured by obtaining residents’ actual demand level using Likert Scale, ranging from 1 (very low demand) to 5 (high demand)
14	Do neighborhoods affect active park use: A study on urban parks’ characteristics in chiang mai municipality in thailand	Sukwai, J., Mishima, N., & Srinurak, N. (2019).	availability	Walking Service Radius	easy walking distance around each park and population within the boundaries	considering walking service distance by creating a buffer zone( within 10 minutes or 833 meters) of each park
				Land Use	building use types and the number of all buildings within the buffer of each park’s perimeter	land use ratio
				Park Facilities and Size	the present of faclities,such as walking trails, training equipment, and playground. Size: area.	site survey to measure the present or abstence
			accessibility	accessibility	number of access points and a total of accessible distance	the number of access points and road struce infulece the accessible distance
15	Does place attachment act as a mediating variable that affects revisit intention toward a revitalized park?	Nursyamsiah, R. A., & Setiawan, R. P. (2022).	attraction	Purpose-Built Attractions	review the satisfaction about fountain and amphitheater	A five-point Likert scale ranging from strongly disagree (1) to strongly agree (5) was used to analyze the respondents’ views.
				Cultural Attractions	resident's the satisfaction review about the monument of liberation
			amenities	main facilities	joggng track, football filed, basketball field,children's playground,
				supporting facilities	pathways, entreance gate, praying facility, information borad, toilet facilities,park lighting, garbage bins
			accessibility	Public transport availability	resident's the satisfaction review
				Access network to surroundings	resident's the satisfaction review
				Pedestrian accessibility	resident's the satisfaction review
			service	Security	resident's the satisfaction review Park security availability, Post security availability
				Cleanliness	resident's the satisfaction review Cleaning service availability
16	Does the Connectivity of Urban Public Green Space Promote Its Use? An Empirical Study of Wuhan	Dong, Y., Liu, H., & Zheng, T. (2020).		connectivity of PGS	the PGSs within 500 m are considered for IIC calculation.	measured by IIC
				greenness	Normalized Difference Vegetation Index = NDVI	remote sensing image from Landsat8 (OLI_TIRS) on 23
				quality	Ratio of Arbor to Shrub = RAS	school POI
				availability	Public Green Space Area Per Capita	obtained from the calculation of the total PGS area (consisting of all PGS, not merely the ones considered above) being divided by the number of residents
				Facilities for living	measured by the density of residence ,living service facilities, catering faclities, shopping facilities, sport and leisure facilities	measured by respective Point of Interest
				faclities for working	measured by the density of company	company POI
				faclities for education	measured by the density of school	school POI
				faclities for entertainment	measured by the density of SLF	SLF POI
17	Ecosystem Service Use and the Motivations for Use in Central Parks in Three European Cities	Priess, J., Pinto, L. V., Misiune, I., & Palliwoda, J. (2021).		distance/proximity	bikes and walking were mostly used for distances up to 5 km, walking dominating up to 900 m, corresponding to 15-min walking time
18	Effect of Space Configurational Attributes on Social Interactions in Urban Parks	Sheng, Q., Wan, D., & Yu, B. (2021).		Space scale	length or area of space
				spaces configurational attributes	depth to city main road (DtoR), depth to gate (DtoG), connectivity, NACH, and NAIN with three different calculation radii(200,1k,10k)	use space snyax
19	Effects of physical and psychological factors on users’ attitudes, use patterns, and perceived benefits toward urban parks	Wan, C., Shen, G. Q., & Choi, S. (2020)	physical factors	Greenery	by a 7-point response scale, where 1 = strongly disagree to 7 = strongly agree.	trees, Plants flowering plants laws
				Facilities and management		Recreational facilities Playgrounds Sports facilities Ancillary facilities Good management practices
				Cultural elements		Artistic features (e.g., public art display, sculpture) Historical and cultural features Characteristic architectural style (e.g., themed design) Educational elements (e.g., greenhouse, exhibition gallery)
				Artificial elements		Man-made sights constructed with different kinds of rocks Water amenities (e.g., fountains, artificial cascades) Man-made sights
			psychological factors	Aesthetic and natural qualities.		Attractive beautiful embraced by lush greenery nature-like enough space unique, different from those
				Restorative effect		comfortable tranquil relaxing
				Memories		full of memory feel all nostalgic full of unforgettable moments
				Accessibility		close to my home easily reached The opening hours of urban parks meet the needs Facilities in urban parks are user-friendly
				Safety		enough lighting system good security management safe overall environment
				Excitement		full of amazing and exciting content full of playful content have fun
20	Effects of Urban Park Quality, Environmental Perception, and Leisure Activity on Well-Being among the Older Population	Chu, Y. T., Li, D., & Chang, P. J. (2021).	park quality	Accessibility	number access points/entrances roads around/next to local green space are NOT busy zebra/pedestrian crossings to assist access can be used as a short-cut/direct route between areas walking paths play equipment	use questionaire though Neighbourhood Green Space Tool (NGST) by Giblow et al. (2012).
				Recreational facilities	play equipment grass pitches (e.g., football, cricket, bowls) hard courts skateboard ramps/BMX ramps or tracks open space for informal games, play and walking
				Amenities	seating/benches picnic tables litter bins dog mess bins entrance sign showing the park name other types of sign giving information or advertising events lighting within green spaces
				Natural features	grass trees/shrubs flower beds water features
				uncivilized behavior	general litter evidence of alcohol use (e.g., empty cans, bottles) evidence of drug use (e.g., needles, syringes) graffiti broken glass vandalism dog mess noise (e.g., noise of traffic or industry)
21	Evaluating the Aesthetics and Ecology of Urban Green Spaces: A Case Study of Latvia	Veinberga, M., & Zigmunde, D. (2019)	Aesthetics	compositional unity,	the composition and function of the territory,landscape structure	a Delphi study and in-depth expert interviews to identidy these indictor and rank
				uniqueness,	spirit of the place Genius loci and different landscaping design,heritage objects and impressive buildings and structures.
				coherence with architecture,
				condition of constructed elements,
				decorative quality of plants,
				maintenance and upkeep	a mown lawn, tended flower bedsand clean surfaces of hardscapes .
			Ecology	naturalness	local plant species,and wild animals ,, naturally looking water elements and landscape pattern, including natural habitats
				landscape typicality
				wilderness	succession of vegetation,and overgrowth degree
				the presence of wildlife
				vegetation structure
				the use of local plants
22	Exploring the Influence of the Visual Attributes of Kaplan's Preference Matrix in the Assessment of Urban Parks: A Discrete Choice Analysis	Shayestefar, M., Pazhouhanfar, M., van Oel, C., & Grahn, P. (2022)	Mystery	visual access	tall trees or short trees.	full visibility is provided by tall trees and visual obstructions are created by short trees.
				physical access	straight or curved paths
			Complexity	variety of elements	the number of elements in the scene
				number of colors	The number of colors
				organization of elements	symmetrically and asymmetrically
			Coherence	uniformity	two levels, a single material or 3 materials,
				organization of elements	there ways: scattered, clustered, and formal
			Legibility	distinctive elements	the presence or absenc of the distinctive elements such as landmarks
				wayfinding	the presence or absenc of the wayfinding through signs
23	How do travel distance and park size influence urban park visits?	Tu, X., Huang, G., Wu, J., & Guo, X. (2020)		distance	four cut-off points (1, 2, 5, and 10 km) as the accessible and maximum travel distance regarding different travel modes and visit frequencies of park visits.	based on the constraint line functions get four cut-off points, the distance will affect resident's park visits in terms of frequency, travel mode, duration, activity and park landscape features
				size	the boundary map of parks.	the average size , percent of vegetation, and water are relateded to the distance. Like, the average size of destination parks increased with the increase of travel distance across the five groups
				percent of vegetation,	using a land cover map with 2.5 m resolution
				the presence of water	the present or absent water
24	How to accurately identify the underserved areas of peri-urban parks? An integrated accessibility indicator	Zhang, J., Cheng, Y., & Zhao, B. (2021).	Park infrastructure	Green coverage rate	0: green coverage rate is less than 70% 1: green coverage rate is greater than 70%	give weight
				Park trail density	0: trail density is not at the optimal interval value b 1: trail density is at the optimal interval value
				Lighting	0: no night lighting 1: organized night lighting system
				Signage system	0: no signage system 1: organized signage system
				Parking lots	0: the number of parking lots does not meet local standards c 1: the number of parking lots meets local standards
			Physical activity facilities	Playgrounds	0: no playgrounds 1: one playground 2: two or more playgrounds
				Sport/fitness facilities	0: no sports fields and courts 1: one sports field or court 2: two or more sports fields or courts
				Climbing/rock climbing/hiking amenities	0: no climbing amenities 1: climbing amenities are included
				Mountain biking trails	0: no mountain biking trails 1: mountain biking trails are available
				Water sports and activities	0: no water activity 1: one water activity 2: two or more water activities (e.g., drafting, boating, and fishing)
				Children’s entertainment facilities	0: no children’s entertainment facilities 1: children’s entertainment facilities are available
			Recreational amenities	Catering/restaurants/concession stands	0: no catering amenities 1: one catering amenity 2: two or more catering amenities
				Restrooms	0: no restrooms 1: free restrooms available
				Picnic/barbeque sites	0: no picnic sites 1: one picnic site 2: two or more picnic sites
				Campsites	0: no campsites 1: campsites available
				Visitor centers	0: no visitor centers 1: visitor centers are included
			Visual and aesthetic factors	Water landscapes	0: no water features as visual landscapes 1: one water feature as a visual landscape 2: two or more water features as visual landscapes (e.g., lakes and waterfalls)
				Grassy open areas	0: no grassy open areas 1: grassy open areas are available
				Forest landscapes	0: no forest landscapes 1: forest landscapes are available
				Mountain landscapes	0: no mountain landscapes 1: mountains as visual landscapes are included
				Cultural/historical sites	0: no cultural/historical sites 1: one cultural/historical site 2: two or more cultural/historical sites
			Park safety	Security guards	0: no security guards 1: security guards are available
				Closed-circuit surveillance	0: no closed-circuit surveillance 1: closed-circuit surveillance is included
			Accessbility	Accessbility	_park acreage _PPQI score (Park infrastructure，Physical activity facilities，Recreational amenities，Visual and aesthetic factors，Park safety) _variable catchment parameters(15 min, 30 min, 45 min, and 60 min) _distance impedance coefficient,(set 2)	2SFCA model
25	Impact of the physical environment on user behavioral psychology in urban district park	Do, D. T., Nguyen, V. X., & Nguyen, N. L. G. (2019).	public facilities openness accessibility recreational facilities	In adjacent to the lake	1: presence; 0: non-presence	measured based on survey photos - these physical elements are detailed in the table Satellite images from Landsat 8 and Google maps (2017) provided details of green cover.
				Children’s game facilities
				Sand playground fo1r children
				Asphalt playground for children
				Bench
				Food/beverage stall
				Fountain
				Visual Object
				Walk path in adjacent to resident
				Walk path
				Walk path in adjacent to the Lake
				Outdoor Stage
				Playground/ View Area
				Parking lot
				Public Toilet
				Dock/ Lake View station
				Sport facilities
				Small Square
				Taichi Exercise Ground
				Sward
				Shady tree (Shading)
				Refuge
				The zoo
				In adjacent to street space
				Trash bin
26	Leisure constraint and mental health: The case of park users in Ningbo, China	Zhou, B., Huang, M., Li, C. L., & Xu, B. (2022).	leisure constraint factors	Facilities and Environmen	with scores ranging from 1 (completely disagree) to 5 (completely agree).	A five-point Likert-type scale was used in this part,
				Accessibility
				Stress
				Intrapersonal
				Time
			mental health factors GHQ-12	Social Dysfunction	with the following scores: 1) never, 2) sometimes, 3) usually, and 4) always	a 4-point Likert-type
				General Dysphoria
				Anxiety
27	More than nature: Linkages between well-being and greenspace influenced by a combination of elements of nature and non-nature in a New York City urban park	Maurer, M., Zaval, L., Orlove, B., Moraga, V., & Culligan, P. (2021).	nature elements	sound of birds	what extend to make residents fell connected to nature on the scale of1-10
				feeling of sun
				sight of green plants
				water
				flowers
				sky
				trees		tree is an an important indicator that contributed to SWB and CTN, also can create a sense of boundary between the park and the surrounding city, like interaction with other park elements such as sun and sky.
				grass
				breeze
			non-nature	arch	how much they increase feeling of happiness on a scale of 1-10
				free
				publi space
				music
				paths
				people
				peopleE-Watching
28	Neighborhood effects on health: A multilevel analysis of neighborhood environment, physical activity and public health in suburban Shanghai	Tao, Y., Ma, J., Shen, Y., & Chai, Y. (2022)	Built environment	Population density	Average number of populations in the 100 m × 100 m grid within the 1 km street network buffer	Average number of populations in the 100 m × 100 m grid within the 1 km street network buffer
				Street connectivity	Number of road intersections within the 1 km street network buffer	Number of road intersections within the 1 km street network buffer
				Density of indoor gyms	Number of indoor gyms within the 1 km street network buffer	Number of indoor gyms within the 1 km street network buffer
				Park accessibility	Whether there is a park within the 1 km street network buffer (1 = yes)	Whether there is a park within the 1 km street network buffer (1 = yes)
				The greening rate of the community	Ratio of the total area of green coverage to the total area of the community	Ratio of the total area of green coverage to the total area of the community
			Social environment	Neighborhood safety	(1 very unsafe to 5 very safe)	Do you feel safe living in your neighborhood?
				Neighborhood attachment	(1 the least to 5 the most)	Do you feel attached to your neighborhood?
			Environmental pollution	Air pollution	(1 very low to 5 very high)	How do you evaluate the air pollution around the community?
				Noise pollution	(1 very low to 5 very high)	How do you evaluate the noise pollution around the community?
29	Noncommunicable Diseases, Park Prescriptions, and Urban Green Space Use Patterns in a Global South Context: The Case of Dhaka, Bangladesh	Labib, S. M., Shuvo, F. K., HEM Browning, M., & Rigolon, A. (2020).	attractiveness	vegetation,	report the number of attractive features then using a five-point Likert scale ranging from 1 = at least one attractive feature to 5 = more than five attractive features.	get the information using questionaire
				walkways,
				furniture (e.g., benches),
				fitness facilities,
				landscape design (e.g., lawns and fountains),
				water features (e.g., ponds),
				playground equipment
			accessibility	perceived proximity	on a five-point scale (1 = more than 20 min, 2 = 16–20 min, 3 = 11–15 min, 4 = 5–10 min, and 5 = less than 5 min).
			Green Space Attachment	Green Space Attachment	attachment releated to the length of residence. on a five-point Likert scale (1 = less than or equal to 1 year, 2 = 2–3 years, 3 = 3–4 years, 4 = 4–5 years, and 5 = more than 5 years).
			Availability	Availability	green space per-capita
30	Park and neighbourhood environmental characteristics associated with park-based physical activity among children in a high-density city	Zhang, R., Zhang, C. Q., Lai, P. C., & Kwan, M. P. (2022)	Park environment	Diversity of active facilities	sum of types of activity areas used for sports games or active recreation
				Quality of supporting amenities	assessed as the sum of condition (0 = ‘only about half or few are in good condition’ or 1 = ‘all or most are in good condition’)
				Park aesthetics	as the sum of the presence (0 = ‘not presence’ or 1 = ‘presence’) of landscaping (e.g., flower beds), artistic features, educational/historical features (e.g., monument), wooded areas, trees, water features (e.g., pond), and meadows.
				Park safety	the sum of the presence (0 = ‘not presence’ or 1 = ‘presence’) of lights, emergency devices, park visibility and other safety issues (e.g., drunken people and graffiti).
				Park size	measured using ESRI ArcGIS 10
			Neighbourhood environment	Walkability	as the sum of z-scores of population density, land use mix, and intersection density	Population density was calculated by dividing the number of neighbourhood population by the neighbourhood land area. Land use mix was calculated according to an entropy equation using five land use categories includingresidential, commercial, industrial, institutional, and parks (Cerin et al., 2016). Intersection density was calculated by dividing the number of three-or-more-way intersections by …
				Neighbourhood quality	using CPAT as the sum of the presence (0 = ‘not presence’ or 1 = ‘presence’) of park entry points, transport facilities (e.g., public transit stop, parking areas, and bike routes), safety concerns (e.g., lights and traffic signals), and aesthetic concerns (e.g., excessive litter).
31	Parks and young people: An environmental justice study of park proximity, acreage, and quality in Denver, Colorado	Rigolon, A. (2017)	Park proximity	Park proximity	CBGs distance to any park within and beyond 1/4 mile from any park	focusing on speed limit, the availability of a sidewalk, and the presence of tree canopy are particularly important,each street segment
			Park acreage	Park acreage	Acres of parks within 1/4 mile of a CBG per thousand-population;	accessible park acreage per thousand population or per thousand population under 18 years of age,park acreage parameters calculated by the total acreage of parks within the buffer, and divided the acreage by its total population and its population under 18.
			Park quality	structured play diversity	the top quartile of the QUINPY describe parks with high quality for young people (75 parks), while parks in the top 5 percent of the QUINPY represent Denver’s excellence in park quality	relied on the Quality Index of Parks for Youth (Rigolon & Németh, 2016),
				presence of nature
				park size
				park maintenance
				park safety
32	Patterns of Urban Park Use and Their Relationship to Factors of Quality: A Case Study of Tehran, Iran	Bahriny, F., & Bell, S. (2020).		Accessibility to and within the park	1 was the lowest value and 5 was the highest value	easy to get there and then how easy to move around within the park (very easy to very difficult).
				management and maintenance		a combination of the overall management of the park and the maintenance of surfaces, vegetation, litter collection etc. (very well managed to very poorly maintained).
				Range of activities		being pursued, whether formally provided for or spontaneously carried out (very busy to very quiet).
				Evidence of anti/social behaviour		such as vandalism, litter, graffiti etc. (very much to very little).
				Permeability and movement		The degree of freedom of movement within the site using paths or crossing open areas (very free and permeable to very restricted).
				Inclusive-ness		how well the design provides for all gender and age groups or groups with various disabilities, such as surfaces and seating etc. (very inclusive to very restricted).
			Concise/Conclude	Quality of public areas		The overall functionality and suitability of facilities and outdoor furniture, public art, etc. (very good to very poor).
				Climate comfort		Environmental considerations: Areas exposed to sun, degree of shade, air currents and prevailing winds, vegetation, air and noise pollution.
				Lighting		Important in the evenings since this is a popular time for park use (well-lit to poorly lit with dark areas).
				Vegetation quality		The capability of adaptation of a place for different activities (very flexibly to inflexible).
				Flexibility		The capability of adaptation of a place for different activities (very flexibly to inflexible).
				Safety and security		The overall sense of how safe and secure the site is, e.g., policing, surveillance, visibility etc. (very safe and secure to not very safe and secure.
				Vitality		The overall sense of liveliness and popularity of the park—simultaneously the cause and effect of all other qualities (full of vitality to low in vitality).
33	Perceived benefits, aesthetic preferences and willingness to pay for visiting urban parks: A case study in Kolkata, India	Dinda, S., & Ghosh, S. (2021)		Service area	Service areas of each park were determined by how many distances (km) have covered to reach the park by an average number of visitors.	measured by the spatial interaction model . Some varible include Population of an area, attractiveness (quality, safety, aesthetic beauty, etc), the distance between the park and the residential area and distance parameter.
			Park suitability index	historical importance (HI)	Weights of the selected parameters were assigned using a 5-point scale.	all seven parameters is divided by the total number of the parameter (Np) to calculate PSI.
				sanitation facility (SF)
				security (SE)
				noise level (NL)
				park safety (PS)
				children entertainment facility (CEF)
				water body (WB).
				Willingness to pay (WTP)		used CVM method to assess
34	Quantifying emotional differences in urban green spaces extracted from photos on social networking sites: A study of 34 parks in three cities in northern China	Zhu, X., Gao, M., Zhang, R., & Zhang, B. (2021).		area scale	ha	GIS
				normalised vegetation index (NDVI)	normalised vegetation index (NDVI)	the plant coverage rate in an urban green space.
				public transport	count Traffic lines/quantity	How many the traffic line
				pedestrian accessibility	pedestrian accessibility area includes 20 min coverage areas	GIS
35	Recreational Attractiveness of Urban Parks and Implications for Their Management: A Case Study in Changchun, China	Mao, Z., Wang, W., Ren, Z., Zhang, D., & He, X. (2022)	the landscape quality	park area (ha)	Set 5 value ranges 0-0.2, 0.2-0.4 ,0.4-0.6,0.6-0.8,0.8-1.0 according to each index characteristic. like 0-0.2(＜50)， 0.2-0.4(50-100) 0.4-0.6(100-300),0.6-0.8(300-500),0.8-1.0(＞500)	field surveys and remote sensing images
				green area (ha)	< 20, 20–30, 30–50, 50–70, > 70
				wetland area (ha)	< 20, 20–30, 30–50, 50–70, > 70
				water quality	Bad, Poor, Average, Good, Very good	The questionnaire data
				scenic beauty	Bad, Poor, Average, Good, Very good
				park level	County, City, National 3A, National 4A, National 5A
				infrastructure improvement degree	Bad, Poor, Average, Good, Very good
			entertainment facilities	entertainment facilities	Bad, Poor, Average, Good, Very good	The questionnaire data
				frequency of entertainment events	Very low, Moderately low, Average, Quite high, Very high
				fees (yuan)	0–20, 20–40, 40–60, 60–80, 80–100
			regional conditions	geographical location	Suburbs, Fourth ring, Third ring, Second ring, First ring	field surveys and remote sensing images
				population density (people/km2)	> 25 000, 10 000–25 000, 1000–10 000, 200–1000, < 200
				per-capita GDP (yuan)	1–2, 2–3, 3–5, 5–10, > 10
			the accessibility of the urban parks	length of visit (h)	< 2, 2–4, 4–6, 6–8, > 8	The questionnaire data
				ticket price (yuan)	> 50, 50–30, 30–10, 10–0, 0
				mode of transportation	0, 1–2, 2–3, 3–4, 4–5
36	Recreational visits to urban parks and factors affecting park visits: Evidence from geotagged social media data	Zhang, S., & Zhou, W. (2018).	Park attributes	Park size	Park size	Calculated from the polygon shape files
				Fee (1 = yes)	Entrance fee or not	Beijing Municipal Bureau of Landscape and Forestry
				PresWater (1 = yes)	Presence of water	Based on the classified ALOS image
				VegRate	Vegetation cover rate	Based on the classified ALOS image
			Transport	N_Stops	Number of bus stops	Provided by Baidu Map, within the 500-m-buffer zone
			Surrounding attributes	PopDensity	Population density	LandScan™ high-resolution population dataset, within the 1000-m-buffer zone
				Price	Average housing price	Beijing City Lab Data 8, within the 500-m-buffer zone
				N_Parks	Number of nearby parks	Calculated in ArcGIS 10.2, within the 1000-m-buffer zone
			Location	Dis2UC	Distance to urban center	Calculated in ArcGIS 10.2, distance from park centroids to urban center
37	Relationship between multidimensions of the perceived access and usage of urban parks	Pazhouhanfar, M., & Feizi, B.(2020)	Transport dimension	Travel time	resident's review (1= strongly disagree to 5= strongly agree).	on a five point Likert scale
				Travel cost
			Physical dimension	Walkability
				Number or area of parks
				Proximity
			Knowledge dimension(Information about parks)	Facilities Location Activities
			Social dimension	safety
				shared activies
				social exclusion
				ethnic/cultural groups
			Personal dimension	Available leisure time
				Active lifestyle
				Financial affordability
				Health status
38	Relationship between quality of urban parks and physical activity: A case study in changkat public park, Batu Gajah, Perak	Rosli, S., Ling, O. H. L., Adzmi, N. A. M., & Marzukhi, M. A. (2020)		Quality of park facilities and amenities	resident's review (Not Satisfied， Satisfied， Very Satisfied)	Facilities friendly to disabled and elderly Jogging track in good condition and connected Enough gazebo and benches in good condition Space for picnic and leisure activity Playground well-maintained for kids All facilities are convenient and well-maintained Adequate parking facility Foot reflexology facility provided near water fountain Tiered seats provided in good condition Provision of exercis…
				park accessibility	resident's review (Not Satisfied， Satisfied， Very Satisfied)	Bicycle lane in the park Pedestrian walkways in the park that were linked to surrounding residential area Good designed and maintained surrounding roads Accessible by vehicles Strategic location – near to residential area
				park signage (informative)	resident's review (Not Satisfied， Satisfied， Very Satisfied)	Enough signage for direction Other signages e.g. for warning, and use of facilities
				park safety	resident's review (Not Satisfied， Satisfied， Very Satisfied)	Overall safety features Feeling secure going alone Park lighting & safety during night time Parking has shown sign of anti_x0002_vandalism Safety in day time
				park attraction	resident's review (Not Satisfied， Satisfied， Very Satisfied)	Good design (esthetical) Good landscape in general Water fountain Natural and soft-landscape elements
39	The elderly in green spaces: Exploring requirements and preferences concerning nature-based recreation	Wen, C., Albert, C., & Von Haaren, C. (2018).	Landscape features	Aesthetics		•Naturalness, for example, various sorts of vegetation with varieties in color and height. •Wild animals to watch. •Attractive architecture or statues. •Water features, such as lakes, ponds, and fountains. •Open views but with a visual center, which could be a statue, a stone, a water feature, or distinctive plants. •Seasonal-changing scenery.
				Legibility		•Predictable environments. •Landmarks or distinctive features •Map information in the green spaces
				Soundscape and air quality		•Quietness in the urban greenery. •Natural sounds, like birdsongs, and sounds of water and wind. •Fresh air, and avoidance from automobile exhaust in urban areas.
				Sunshine and shade		Having canopies and shades in summer, and places for enjoying the sunshine in winter.
				Cultural heritages		•Worship places in green spaces, like church. •Green spaces with cultural heritage, festival activities, or traditional atmosphere.
			Infrastructure and facilities	Trails		•Pavements with anti-slip and water-resistant material. •Barrier free and the slope less than 5%. •Long, continuous, and curved trails in the parks for recreational walking. •Well-designed paths connecting different interesting parts of green spaces. •Trails without crowds and collisions.
				Intersections		•Light traffic on roads to the green spaces. •Fewer intersections for fear of traffic. •The presence of bridges or underground passages for crossing streets. •Traffic lights with enough time for elderly people to cross streets.
				Seating		Chairs in green spaces, optimally with seatbacks and armrests
				Recreational facilities		•Access to recreational facilities, such as outdoor exercise equipment, ball game fields, or bicycle trails. •Playgrounds for children. •Opportunities to perform Do-It-Yourself (DIY) cultivating in some allotments.
				Business settings and toilets		•Café and restaurants near green spaces. •Toilets.
			Maintenance	Cleanliness		•Pavements that are clean of litter, surface water, and fallen leaves. •Well-maintained chairs, lights, and exercise facilities
				Security		•Green spaces with good visibility and under supervision •Avoidance of nuisance, crime, and vandalism. •Avoidance of free-running dogs. •Lights in green spaces.
			Accessibility	The proximity of green spaces		•Walking distance from home to public green spaces. •Street network with good connectivity by which elderly people can easily travel to green spaces from any location. •Increasing the number of parks within a certain proximity from home. •Small, Informal greenery distributed near home.
				Travel modes other than walking		•Public transportation from home to green spaces. •Bicycle trails from home to green spaces or within green spaces.
40	The green walk—An analysis for evaluating the accessibility of urban green spaces	Stoia, N. L., Niţă, M. R., Popa, A. M., & Iojă, I. C. (2022).	the degree of accessibility	Service Area Analysis	•street network(using as cost attributes time, street length, and traffic lights and pedestrian crossings as constraint attributes) •park entrances, (used the park entrances as facilities ) •traffic restrictions(As transport modes ,selected walking and cycling and highlighted the areas at 5, 10, 15 and 30 min from the Park)	created using ArcGis Pro software (ESRI, 2021)
			perceives benefits	stress tree, lawns or other green elements	resident's review choice	lower tempertures calming clean air aestethics good mood slience shadow
			perceives disservices	trees	resident's review choice	alergies to certain plant species/tree inestecis dried, fallen leaves staining sidewalk or cars caused by the fruits of trees presence of insects sidewalk bumps caused by the trees roots
				insects	resident's review choice
41	The impact of socio-demographic, environmental, and individual factors on urban park visitation in Beijing, China	Liu, H., Li, F., Xu, L., & Han, B. (2017).	Environmental variables	Plot ratio		collected from the websites of real estate agencies
				Proportion of residential greenspace
				Average housing price
				Shortest road distance to nearest park		Gaode map software
				Grade of shortest road distance to nearest park		Gaode map software
				Self-reported walking time to nearest park		questionarie
				Walking time to nearest park
				Number of turns during route to nearest park		Gaode map software
				Number of parks within 500 m of home
				Number of parks within 1000 m of home
				Number of parks within 1500 km of home
			Socio-demographic variables	a subject's age, occupation, gender, income, and education level	resdients' review based on survey questionnaire
			Individual-level variables	Has child under 7 years
				Attitude to visiting urban park
				Time spent in residential greenspace (minute)
				Self-reported level of busyness
				Mean work time on weekdays (hour)
				Mean leisure time on weekdays (hour)
				Mean work time at weekend (hour)
				Mean leisure time at weekend (hour)
42	The role of environmental features of parks in activation of recreational activities in leisure time	Zohrevandian, K., Bastami, A., Naderloo, H., & SafaNia, A. M. (2017).		design
				green space
				accessibility
				Placement
				beauty
				traffic expectation
				security
				management
43	THE USER SATISFACTION OF URBAN PARK: CASE OF TRABZON EYOF MEMORIAL PARK	Bayramoglu, E., & Demir, S. (2020).	preferences based natural and environmental effects	easy access		get from interview
				accessible natural landscape values
				natural playground areas for children
				close to the shopping center
				sea and nature view
				clean and wel-maintained open green spaces
				close to picinc area
				close to airport
				walking trails	whether crowed or not
				traffic noise	whether loud or not
				traffic safety problem
44	Traditional versus Modern? Perceptions and Preferences of Urban Park Users in Iran	Bahriny, F., & Bell, S. (2021)	Design elements	Ornamental fountains	five scale: VERY Low, Low, Moderate, High, Very High	using the mean scores of the 5-point Likert scales
				Trees and flowers
				Beautiful landscape design
				Signs and information
				Light coloured street furniture
				Lighting
				Shade
				Flowing water
				Places to sit and relax
			Accessibility	Access to the park by bicycle
				Access to the park by car
				Access to the park on foot
				Park usability in the daytime and at night
				Access to the park by public transport
			cultural facilties, activities and services	Access to media
				Availability of libraries and study facilities
				Opportunity to paint or pursue art activities
				The availability of souvenir or handicraft shops or stalls
			Security	Physical safety of spaces, facilities and equipment
				Having a police presence at the park
				An overall feeling of security and calmness
			Spirituality	Obtaining inspiration
				Hearing broadcast music
				Being able to leave cares behind
				Being able to feel less stressful
				Feeling revitalised
				Being away from crowds
				Having the park useable by older people
			Recreation opportunities and facilities	Having places for children to play and have fun
				Opportunities to cycle
				Opportunities to play informal games
				Facilities for exercise
				Opportunities for walking
				Playing field
				Opportunities for group and social activities
				Opportunities to eat
				Opportunities to buy food
				Opportunities to spend time with the family
				Opportunities for spending time with friends
45	Using local knowledge and sustainable transport to promote a greener city: The case of Bucharest, Romania	Niță, M. R., Badiu, D. L., Onose, D. A., Gavrilidis, A. A., Grădinaru, S. R., Năstase, I. I., & Lafortezza, R. (2018).	City layout	Density of crossroads	a 3-point Likert scale (1, low importance – 3, high importance)	a 3-point Likert scale by questionare
				Distribution of bridges
				Distribution of subway stations
				Distribution of urban parks
				Slope
			Design	Distribution of parking facilities
				Obstacles along the route
				On-street development
				Presence of separation poles
				Presence of street trees along bicycle lanes
46	Using multi-source big data to understand the factors affecting urban park use in Wuhan	Lyu, F., & Zhang, L. (2019).	Attributes of the park	Park size	Park area	Calculated from the polygon shapefile in ArcGIS 10.2
				Nature	Presence of water or mountains (2 = both, 1 = either, 0 = none)	Based on classified Google Earth imagery
				Vegetation coverage	Normalized difference vegetation index (NDVI)	Calculated from landset 8 in ENVI5.3
				Fee	Entrance fee or not (1 = yes, 0 = no)	Field research
			Accessibility	Road density	Road density around the urban park	Calculated with the Line Density tool in ArcGIS 10.2, within the 500 m network zone
				N_Lines	Number of Public transport lines including bus and metro stops	Calculated in ArcGIS 10.2, within the 500 m network zone
			Surrounding environment features	Services and facilities POIs (SFPOIs)	The park-surrounding SFPOIs number. The SFPOIs consist of restaurants, wholesalers, and recreational facilities POIs.	Calculated from SFPOI data, which was obtained with a 'web crawler', in ArcGIS 10.2, within the 500 m buffer zone from park entrances
				Population	The number of residents who live around the urban park	Calculated from the data of the sixth census in ArcGIS 10.2, within the 500 m buffer zone from the park entrances
				Land use entropy	Land use mix	Calculated in ArcGIS 10.2, within the 500 m buffer zone from the park entrances
47	Using social media to understand drivers of urban park visitation in the Twin Cities, MN	Donahue, M. L., Keeler, B. L., Wood, S. A., Fisher, D. M., Hamstead, Z. A., & McPhearson, T. (2018)	Landscape factors	park area	Area	Park polygon area GIS calculation
				nearby water features	Presence (1) or absence (0) of water features within 0.1 mi buffer of parks
				tree canopy cover	Between 0 and 1; mean percentage tree canopy cover within park, based on 1m LC
			built infrastructure	TotAmenities	Count how many within park	Aggregated count of total number of all amenities within a given park (including hard and soft court sports, nonsport facilities, beaches, boat launches, etc.)
			proxies for accessibility	regional trails	Total length of regional trail segments within ¼ mile buffer*
				bus stops	count how many
				nearby large roads	Count of roads (interstate, state-recognized) within ¼ mile buffer*
			neighborhood characteristics	Population Density	Ave. population density across U.S. Census block groups within ¼ mile buffer* (total pop./block group area)	such as population density, race and ethnicity, and household income
48	Visitors' Perceptions of Urban Green Spaces: A Study of Lisbon's Alameda and Estrela Parks	Viebrantz, P., & Fernandes-Jesus, M. (2021).	Physical characterization and surroundings	natural space	Characterization of the Park FOR 5 scale "1" - I strongly disagree and "5" - I strongly agree.	1-This park is a natural space.
				sufficient shades		2- This park provides sufficient shades.
				reduces local air pollution		3- This park reduces local air pollution.
				Reduce the temperature		4- This park diminishes the thermal sensation of the heat in the summer season.
				noise (buses, cars, local services).		5- This park has noise (buses, cars, local services).
				enough green areas.		6- This park has enough green areas.
				enough recreational spaces.		7- This park has enough recreational spaces.
				a significant presence of trees		8- There is a significant presence of trees in this park.
				a good visual appearance		9- This park has a good visual appearance.
			Conservation	quality of the paved areas		10- The quality of the paved areas in this park is good enough.
				enough benches		11- There are enough benches in this park.
				well maintained		12- This park is well maintained.
			Accessibility and Sports adaptability	collective sports		13- This park is suitable for the practice of collective sports. .
				individual sports		14- This park is suitable for the practice of individual sports.
				accessible		15- This park is very accessible (public transport, by foot)
49	VISUAL PERCEPTION OF URBAN GREENING IN PUBLIC PARKS: EVIDENCE FROM TRABZON CITY, TURKEY	Guneroglu, N., & Bekar, M. (2022).		accessibility and connections	accessibility (scored with 5 degree evaluation scale such as “Certainly agree”, “Agree”, “No idea”, “Disagree”, “Certainly disagree” )	these main titles can be further differentiated to 29 parameters (beautiful, impressive, unique, accessible, readable, comfortable, relaxing, restful, safety, well-kept, recreative, memorable, color, texture, size, shape, line, per_x0002_ceptible, diversity, complexity, unity, continuity, four sea_x0002_sons, life quality, economic contribution, city identity, all people, furniture, liking)
				comfort and aesthetics	(scored with 5 degree evaluation scale such as “Certainly agree”, “Agree”, “No idea”, “Disagree”, “Certainly disagree” )
				possibility of recreation	recreational facilities (scored with 5 degree evaluation scale such as “Certainly agree”, “Agree”, “No idea”, “Disagree”, “Certainly disagree” )
				social effects	(scored with 5 degree evaluation scale such as “Certainly agree”, “Agree”, “No idea”, “Disagree”, “Certainly disagree” )
				The sense of identity and space	feeling of safety and peace(scored with 5 degree evaluation scale such as “Certainly agree”, “Agree”, “No idea”, “Disagree”, “Certainly disagree” )
50	Who has more walkable routes to parks? An environmental justice study of Safe Routes to Parks in neighborhoods of Los Angeles	Rigolon, A., Toker, Z., & Gasparian, N. (2018)	Pedestrian facilities	Type of pedestrian facility	Sidewalk, foot path (worn dirt path), or no sidewalk 0: No sidewalk; 0.5: Footpath (worn dirt path); 1: Sidewalk
				Path material	Materials covering the path (e.g., asphalt, gravel, or dirt) 0: Gravel; 0.33: Dirt or sand or grass; 0.66: Paving bricks or flat stone; 1: Asphalt/concrete
				Path condition	Absence or presence of bumps, cracks, and/or holes 0: Poor (more than three bumps/cracks/holes in 5 feet); 0.5: Fair (two to three bumps/cracks/holes in 5 feet); 1: Good (not more than one bumps/cracks/holes in 5 feet); or Under repair
				Path obstructions	Objects that severely reduce or completely block the path (e.g., poles, trees) Count poles, parked cars, greenery, garbage cans, etc. Regroup the sums of obstructions in four quartiles and score: 1: Lower quartile; 0.66: Low–mid quartile; 0.33: High–mid quartile; 0: Highest quartile
				Path–road buffer	Presence or absence of buffers between road and path (e.g., landscaping) 0: None (or landscaping as buffer for less than 50% of the segment); 1: Landscaping (fence, trees, hedges, grass for at least 50% of the segment)
				Path–road distance	Distance between path and road 0: At edge; 0.5: 0 feet < Distance < 5 feet; 1: Distance > 5 feet
				Path width	Width of the walking path 0: Width < 5 feet; 0.5: Width between 5 and 8 feet; 1: Width > 8 feet
				Curb cuts	Curb cuts allowing wheelchairs to access the path (excluding driveways) 0: None; 0.5: Zero to four curb cuts; 1: More than curb cuts
				Path completeness	Completeness of the sidewalk/path within each segment 0: Sidewalk is incomplete (some breaks); 1: Sidewalk is complete
				Path connectivity	Number of connections between the segment’s sidewalk and other paths Count the number of connections with other sidewalks and crosswalks. Regroup the sums in four quartiles and score: 1: Highest quartile; 0.66: High–mid quartile; 0.33: Low–mid quartile; 0: Lowest quartile
			Road attributes	Street segment type	Traffic volume for the street segment (high or low) 0: High-volume road (all lanes occupied by cars); 1: Low-volume road (not all lanes occupied by cars)
				Lanes to cross	Average number of lanes to cross Count all lanes, including turn only lanes. Regroup the number of lanes to cross in four quartiles and score: 1: Lowest quartile; 0.66: Low–mid quartile; 0.33: High–mid quartile; 0: Highest quartile
				B13. Speed limit	Speed limit: Posted in segment or nearby or 25 mph for residential areas Look for a posted speed limit in each street segment. Regroup the speed limits in four quartiles and score: 1: Lowest quartile; 0.66: Low–mid quartile; 0.33: High–mid quartile; 0: Highest quartile
				Parking as buffer	Street parking creating a buffer between path and circulating vehicles 0: None; 1: Parallel or diagonal
				Traffic control	Number of traffic control devices (e.g., street light, stop signs, and bumps) Count all traffic control devices. Regroup the sums of street control devices in four quartiles and score:
				Crosswalks	Number of crosswalks in the street segment 0: No crosswalks; 0.33: One to two crosswalks; 0.66: Three to four crosswalks; 1: More than crosswalks
				Crossing aids	Number of crossing aids (e.g., pedestrian signals and overpasses) Count all crossing aids. Regroup the sums of aids in four quartiles and score: 1: Highest quartile; 0.66: High–mid quartile; 0.33: Low–mid quartile; 0: Lowest quartile
			Walking environment	Street light	Presence or absence of street lights illuminating the road and/or sidewalk 0: No lighting; 0.5: Road-oriented lighting; 1: Pedestrian-scale lighting
				Amenities	Number of street amenities (e.g., trash cans, benches, and water fountains) Count the number of public amenities. Regroup the sums of street amenities in four quartiles and score: 1: Highest quartile; 0.66: High–mid quartile; 0.33: Low–mid quartile; 0: Lowest quartile
				Shade trees	Percentage of sidewalk covered by tree canopy 0: None or very few (less than 25%); 0.5: Some (25–75%); 1: Many/dense (more than 75%)
				Cleanliness and maintenance	Overall street environment cleanliness and building maintenance (excluding path condition): Presence/absence of garbage, graffiti, broken windows, etc. 0: Poor (noticeable garbage, graffiti, or broken glass); 0.5: Fair (litter but no graffiti or garbage); 1: Good (no litter, graffiti, or garbage)
				Building articulation	Visible articulation of buildings including: Number of window openings, type of building materials, and type of roof shapes 0: Little or no articulation (unadorned, no windows, enclosing walls); 0.5: Some articulation (many windows, not very ornate); 1: Highly articulated (many windows, variety of building materials and roof shapes)
				Building setback	Average distance between buildings and sidewalks 0: More than 20 feet from sidewalk; 0.5: Within 20 feet of sidewalk −1: At edge
				Building height	Average building height for the street segment (in stories) 0: Short (one to two stories); 0.5: Medium (three to five stories); 1: Tall (more than five stories)
				Slope	Street slope affecting walking (flat, slight hill, and steep hill) 0: Steep hill (more than 10% estimated slope); 0.5: Slight hill (3–10% estimated slope; 1: Flat (less than 3% estimated slope)
51	Does a Pedestrian Environment Promote Walkability? Auditing a Pedestrian Environment Using the Pedestrian Environmental Data Scan Instrument	Wimbardana, R., Tarigan, A. K., & Sagala, S. (2018).		Segment type	1. Low volume road (v/c < 0.6) 2. High volume road (v/c ≥ 0.6) 3. Bike or ped. pathway v/c = volume/capacity ratio	High-volume roads often make crossing the street difficult or unattractive for pedestrians(Clifton, Smith, and Rodriguez 2007)
				Uses in segment	All that apply) 1. Housing – Single family detached 2. Housing – Multi family 3. Housing – Mobile homes 4. Office/institution 5. Restaurant/café/commercial 6. Industry 7. Vacant/underdeveloped 8. Recreation	Compact, high-density and mixed land use can encourage walking and cycling because of the advantage of shorter trip distances (Pucher and Buehler 2010). Residents are in close proximity to places to work, shop, and ecreate, so the potential for walking is greater (Saelens and Handy 2008)
				Slope	1. Flat (< 12%) 2. Slight hill (12-25%) 3. Steep hill (> 25%)	The steepness of slopes determines the degree of accessibility of sidewalks or public spaces, especially for persons using a wheelchair. Slopes of up to 25% or 14° inclination are relatively accessible for general users, but such condition would impose a barrier for elderly or disabled persons (Czogalla, 2010).
				segment intersections	1. Segment has 3 way intersections 2. Segment has 4 way intersections 3. Segment has other intersections 4. Segment dead ends but path continues 5. Segment dead ends 6. Segment has no intersections	Many suburban roads in the US have few intersections and feed directly into high-speed traffic arterials, increasing the danger of trips outside the neighborhood (Pucher and Buehler 2010).
				types of pedestrian facilities	1. Footpath 2. Paved trail 3. Sidewalk 4. Pedestrian street (closed to cars)	Pedestrian facilities can greatly encourage walking if they are well maintained and include attractive paving, a wide sidewalk and shading trees (Pucher and Buehler 2010). To encourage more walking and cycling, safe and convenient infrastructure should be provided, such as sidewalks, crosswalks, bike paths and lanes, and intersection crossings; traffic calming of residential neighborhoods (Pucher…
				path condition	1. Poor (> 80% bumps/cracks/holes) 2. Fair ( 30-80% some bumps/cracks/holes) 3. Good (< 30% very bumps/cracks/holes) 4. Under repair
				number of trees shading walking areas	1. None or very few (< 25% of total trees in the segment) 2. Some (25-50% of total trees in the segment) 3. Many/dense (>50% of total trees in the segment
				crosswalks	1. None 2. 1 to 2 3. 3 to 4 4. More than 4
				roadway/path lighting	1. Road oriented lighting 2. Pedestrian-scale lighting 3. Other lighting 4. No lighting
				segment attractiveness for walking	1. Strongly agree 2. Agree 3. Disagree 4. Strongly disagree	Perceived attractiveness and safety for walking along a street segment are predictive factors to influence walking behavior (Adkins et al. 2012). Attractiveness or liveliness are key factors to improve the experience of pedestrians when walking in the proximity of a commercial area (Damanik and Pratiwi, 2017)
				segment attractiveness for cycling
				segment safety for walking
				segment safety for cycling
52	Destination and Route Attributes Associated with Adults’ Walking: A Review	Sugiyama, T., Neuhaus, M., Cole, R., Giles-Corti, B., & Owen, N. (2012).	presence		——	the indicator caom from the revie atticle. Not mentioned the measure
			proximity
			quality
			sidewalks	availability
				maintenance
			street connectivity	intersection density,
				block size
			aesthetics	interesting things to look at_x0002_
				scenery
				attractive buildings
				incivilities
			taraffic	speed
				volume
				noise
			safety	crime
				lighting
53	The impact of street network connectivity on pedestrian volume	Hajrasouliha, A., & Yin, L. (2015).		Pedestrian_Counts	how many pedestrain	The number of pedestrians observed at given street segment during peak hours.
			visual connectivity	Integration_R3		Space syntax geometric measure (least angle technique) with the radius of 3 shows how close each segment is to all other segments in 3 complete turns.
			physical connectivity	Intersection density		The number of intersections within 400 metre buffer divided by the gross area of the buffer.
				Population density		The population density measured in 1000 residents per square mile within the adjacent blocks of any given street segment.
				Employment density		The employment density measured in 1000 job per square mile within the adjacent blocks of any given street segment.
				Land use mix (entropy)		Entropy is related to the number of different commercial land uses in a given area and the degree to which they are balanced in employment. Retail, entertainment, health, education, and personal services are the five categories that were used to calculate entropy.
54	Characteristics of urban parks associated with park use and physical activity: A review of qualitative research	McCormack, G. R., Rock, M., Toohey, A. M., & Hignell, D. (2010)		Features	——	a variety of park amenities affect the resident whether go to park, such as barbeques, seating, water fountains, picnic tables, and bathrooms
				Condition	——	maintenance ,cleanliness
				Accessibility	——	park proximity,accessibility and park use were related to park proximity,
				Aesthetics	——	Positive attributes of parks also included the presence of trees and bushes, gardens, grass, flowers, natural settings, and water features.
				Safety		included the presence of lighting, presence of law-enforcement, increased security and surveillance, presence of homeless and drug users/dealers, and the presence of secluded paths and areas.
